# Supplementary material for: Antihyperglycemic Properties of Extracts and Isolated Compounds from Australian Acacia saligna on 3T3-L1 Adipocytes
Source: Molecules. 2023 May 12;28(10):4054. doi: 10.3390/molecules28104054 (PMC10223216; doi:10.3390/molecules28104054)
Supplement: Supplementary file 1 [file molecules-28-04054-s001.zip]

Archive with 1 entries (1 files):
- molecules-2371093-supplementary.pdf
